# Supplementary material for: A New IL-6-Inducing Mechanism in Cancer with New Therapeutic Possibilities
Source: Cancers (Basel). 2024 Oct 24;16(21):3588. doi: 10.3390/cancers16213588 (PMC11545478; doi:10.3390/cancers16213588)
Supplement: Supplementary file 1 [file cancers-16-03588-s001.zip]

Archive with 1 entries (1 files):
- cancers-3227073-supplementary.pdf
